# Supplementary material for: Impact of Rapid Viral Testing on Patient Flow and Length of Stay in a Tertiary Pediatric Emergency Department
Source: Healthcare (Basel). 2026 Apr 2;14(7):925. doi: 10.3390/healthcare14070925 (PMC13073589; doi:10.3390/healthcare14070925)
Supplement: Supplementary file 1 [file healthcare-14-00925-s001.zip]

Archive with 1 entries (1 files):
- healthcare-4177626-supplementary.pdf
